# Supplementary material for: Computational design of Periplasmic binding protein biosensors guided by molecular dynamics
Source: PLoS Comput Biol. 2024 Jun 17;20(6):e1012212. doi: 10.1371/journal.pcbi.1012212 (PMC11213343; doi:10.1371/journal.pcbi.1012212)
Supplement: S1 Table — “Replicate” refers to “biological replicate”, each being a mean of three technical repeats. (XLSX) [file pcbi.1012212.s004.xlsx]

## Sheet: Sheet1
	Mean raw fluorescence intensity
	0 mM				1 mM				100 mM
Sensor	replicate 1	replicate 2	replicate 3	mean	replicate 1	replicate 2	replicate 3	mean	replicate 1	replicate 2	replicate 3	mean
cpEGFP	609	1818	1932	1453	637	1781	1834	1417	783	1753	1851	1462
MBP	-1	-2	-2	-2	-1	-2	-3	-2	-1	-2	-3	-2
170	460	477	521	486	689	687	807	727	707	700	818	742
348	1667	1490	1107	1421	2257	2211	1656	2041	2836	2387	1823	2349
356	110	179	126	138	167	190	146	168	192	198	171	187
205	320	324	349	331	308	259	277	281	286	275	341	300
208	460	456	455	457	484	379	435	432	400	446	428	425
211	114	102	116	111	110	93	105	103	103	93	119	105
214	297	276	252	275	240	177	218	212	303	204	201	236
217	433	423	465	440	637	443	603	561	549	614	648	604
224	7	3	9	6	7	4	11	7	6	9	11	9
227	15	13	20	16	19	14	21	18	18	21	23	21
230	17	15	22	18	24	21	31	25	72	77	120	90
233	134	113	130	126	260	186	210	218	214	204	238	219
236	255	190	229	225	283	199	241	241	284	211	295	263
131	227	282	264	258	222	237	225	228	213	201	179	197
195	327	447	350	375	334	388	301	341	327	276	241	281
