# Supplementary material for: Computational design of Periplasmic binding protein biosensors guided by molecular dynamics
Source: PLoS Comput Biol. 2024 Jun 17;20(6):e1012212. doi: 10.1371/journal.pcbi.1012212 (PMC11213343; doi:10.1371/journal.pcbi.1012212)
Supplement: S2 Table — (XLSX) [file pcbi.1012212.s005.xlsx]

## Sheet: Sheet1
	dF/F0
	1 mM				100 mM
Insertion site	replicate 1	replicate 2	replicate 3	mean	replicate 1	replicate 2	replicate 3	mean
cpEGFP	0.047	-0.02	0.262	0.096	0.286	-0.036	0.274	0.175
MBP	0	0	0.6	0.2	1	0	0.8	0.6
170	0.498	0.439	0.547	0.495	0.537	0.467	0.57	0.525
348	0.354	0.484	0.495	0.445	0.702	0.602	0.646	0.65
356	0.523	0.061	0.161	0.249	0.748	0.106	0.36	0.405
205	-0.039	-0.201	-0.206	-0.149	-0.108	-0.153	-0.024	-0.095
208	0.051	-0.169	-0.044	-0.054	-0.13	-0.021	-0.058	-0.07
211	-0.041	-0.085	-0.089	-0.072	-0.102	-0.088	0.026	-0.055
214	-0.193	-0.358	-0.135	-0.229	0.02	-0.26	-0.201	-0.147
217	0.47	0.047	0.296	0.271	0.268	0.452	0.394	0.371
224	0	0.5	0.214	0.238	-0.095	2.25	0.143	0.766
227	0.217	0.132	0.033	0.127	0.196	0.632	0.148	0.325
230	0.365	0.378	0.431	0.391	3.154	4.156	4.554	3.954
233	0.935	0.638	0.612	0.729	0.591	0.803	0.828	0.741
236	0.108	0.046	0.054	0.069	0.112	0.109	0.289	0.17
131	-0.025	-0.16	-0.147	-0.11	-0.065	-0.288	-0.322	-0.225
195	0.021	-0.131	-0.141	-0.083	-0.002	-0.381	-0.31	-0.231
